# Supplementary material for: Radiomics with Clinical Data and [18F]FDG-PET for Differentiating Between Infected and Non-Infected Intracavitary Vascular (Endo)Grafts: A Proof-of-Concept Study
Source: Diagnostics (Basel). 2025 Aug 2;15(15):1944. doi: 10.3390/diagnostics15151944 (PMC12346819; doi:10.3390/diagnostics15151944)
Supplement: Supplementary file 1 [file diagnostics-15-01944-s001.zip]

Archive with 1 entries (1 files):
- diagnostics-3760578-supplementary.pdf
